# Supplementary material for: Relative contribution of essential and non-essential activities to SARS-CoV-2 transmission following the lifting of public health restrictions in England and Wales
Source: Epidemiol Infect. 2022 Dec 7;151:e3. doi: 10.1017/S0950268822001832 (PMC9990391; doi:10.1017/S0950268822001832)
Supplement: Supplementary file 1 [file hygsup.zip]

Archive with 4 entries (4 files):
- S0950268822001832sup001.docx
- S0950268822001832sup002.docx
- S0950268822001832sup003.docx
- S0950268822001832sup004.docx
